# Supplementary material for: Characterizing the Assemblage of Wood-Decay Fungi in the Forests of Northwest Arkansas
Source: J Fungi (Basel). 2021 Apr 16;7(4):309. doi: 10.3390/jof7040309 (PMC8073185; doi:10.3390/jof7040309)
Supplement: Supplementary file 1 [file jof-07-00309-s001.zip]

Archive with 1 entries (1 files):
- jof-1162054-supplementary.pdf
